# Supplementary material for: Machine Learning Analysis and Monomer Screening of Polyamide Nanofiltration Membranes for Lithium Separation
Source: ACS ES T Eng. 2025 Oct 29;5(11):3039–50. doi: 10.1021/acsestengg.5c00444 (PMC12624722; doi:10.1021/acsestengg.5c00444)
Supplement: Supplementary file 2 [file ee5c00444_si_002.xlsx]

## Sheet: Permeability
Monomer A1	Monomer A2	Monomer A1 concentration, wt%	Monomer A2 concentration, wt%	TMC concentration, wt%	Organic solvent type	SDS concentration, wt%	Acid Acceptor in aqueous phase	Acid Acceptor in aqueous phase, wt%	Modifier X1 type in aqueous phase	Modifier loading in aqueous phase, wt%	Additive Layer	Additive Layer (wt%)	Type of IP	Polymerization time, s	Heat curing time, min	Heat curing temperature, degree	Substrate membrane type	MWCO	pore size (A)	WCA	Zeta Potential	TMP, bar	Solution con, ppm	MLR	Permeability, LMH/bar	DOI
polyallylamine		0.1		0.1	n-hexane								IP	30	10	70	polyketone	315	3.1	56	5	5	2000	20	9.2	https://doi.org/10.1016/j.memsci.2022.121251
polyallylamine		0.2		0.1	n-hexane								IP	30	10	70	polyketone	302	3.13	51	7.4	5	2000	20	7.8	https://doi.org/10.1016/j.memsci.2022.121251
polyallylamine		0.3		0.1	n-hexane								IP	30	10	70	polyketone	276	3.18	46	9.91	5	2000	20	7.6	https://doi.org/10.1016/j.memsci.2022.121251
polyallylamine		0.5		0.1	n-hexane								IP	30	10	70	polyketone	246	3.19	46	9.9	5	2000	20	5.8	https://doi.org/10.1016/j.memsci.2022.121251
polyallylamine		1		0.1	n-hexane								IP	30	10	70	polyketone	232	3.19	49	18.8	5	2000	20	5.95	https://doi.org/10.1016/j.memsci.2022.121251
polyallylamine		0.3		0.1	n-hexane								IP	10	10	70	polyketone					5	2000	20	8.1	https://doi.org/10.1016/j.memsci.2022.121251
polyallylamine		0.3		0.1	n-hexane								IP	60	10	70	polyketone					5	2000	20	5.5	https://doi.org/10.1016/j.memsci.2022.121251
polyallylamine		0.3		0.1	n-hexane								IP	180	10	70	polyketone					5	2000	20	4	https://doi.org/10.1016/j.memsci.2022.121251
polyallylamine		0.3		0.1	n-hexane								IP	300	10	70	polyketone					5	2000	20	3.8	https://doi.org/10.1016/j.memsci.2022.121251
polyethyleneimine		0.25		0.1	n-hexane	0.1	sodium carbonate	0.1					IP	120	10	70	polyethersulfone					6			5.3	https://doi.org/10.1016/j.desal.2018.10.019
polyethyleneimine		0.5		0.1	n-hexane	0.1	sodium carbonate	0.1					IP	120	10	70	polyethersulfone					8			5.15	https://doi.org/10.1016/j.desal.2018.10.019
polyethyleneimine		0.75		0.1	n-hexane	0.1	sodium carbonate	0.1					IP	120	10	70	polyethersulfone					8			8.27	https://doi.org/10.1016/j.desal.2018.10.019
polyethyleneimine		1		0.1	n-hexane	0.1	sodium carbonate	0.1					IP	120	10	70	polyethersulfone					8			9.05	https://doi.org/10.1016/j.desal.2018.10.019
polyethyleneimine		1.5		0.1	n-hexane	0.1	sodium carbonate	0.1					IP	120	10	70	polyethersulfone					8			9.22	https://doi.org/10.1016/j.desal.2018.10.019
polyethyleneimine		2		0.1	n-hexane	0.1	sodium carbonate	0.1					IP	120	10	70	polyethersulfone					8			9.74	https://doi.org/10.1016/j.desal.2018.10.019
polyethyleneimine		0.5		0.01	n-hexane	0.1	sodium carbonate	0.1					IP	180	10	70	polyethersulfone					8			10	https://doi.org/10.1016/j.desal.2018.10.019
polyethyleneimine		0.5		0.05	n-hexane	0.1	sodium carbonate	0.1					IP	180	10	70	polyethersulfone					8			9.42	https://doi.org/10.1016/j.desal.2018.10.019
polyethyleneimine		0.5		0.1	n-hexane	0.1	sodium carbonate	0.1					IP	180	10	70	polyethersulfone	340		70	13.98	8			4.95	https://doi.org/10.1016/j.desal.2018.10.019
polyethyleneimine		0.5		0.15	n-hexane	0.1	sodium carbonate	0.1					IP	180	10	70	polyethersulfone					8			5.2	https://doi.org/10.1016/j.desal.2018.10.019
polyethyleneimine		0.5		0.2	n-hexane	0.1	sodium carbonate	0.1					IP	180	10	70	polyethersulfone					8			6.26	https://doi.org/10.1016/j.desal.2018.10.019
polyethyleneimine		0.5		0.3	n-hexane	0.1	sodium carbonate	0.1					IP	180	10	70	polyethersulfone					8			10.01	https://doi.org/10.1016/j.desal.2018.10.019
polyethyleneimine		0.5		0.1	n-hexane	0.1	sodium carbonate	0.1					IP	180	10	50	polyethersulfone					8			5.95	https://doi.org/10.1016/j.desal.2018.10.019
polyethyleneimine		0.5		0.1	n-hexane	0.1	sodium carbonate	0.1					IP	180	10	60	polyethersulfone					8			5.55	https://doi.org/10.1016/j.desal.2018.10.019
polyethyleneimine		0.5		0.1	n-hexane	0.1	sodium carbonate	0.1					IP	180	10	70	polyethersulfone					8			4.97	https://doi.org/10.1016/j.desal.2018.10.019
polyethyleneimine		0.5		0.1	n-hexane	0.1	sodium carbonate	0.1					IP	180	10	80	polyethersulfone					8			6.18	https://doi.org/10.1016/j.desal.2018.10.019
polyethyleneimine		0.5		0.1	n-hexane	0.1	sodium carbonate	0.1					IP	180	10	90	polyethersulfone					8			6.51	https://doi.org/10.1016/j.desal.2018.10.019
polyethyleneimine		0.5		0.1	n-hexane	0.1	sodium carbonate	0.1					IP	180	0.5	70	polyethersulfone					8			21.66	https://doi.org/10.1016/j.desal.2018.10.019
polyethyleneimine		0.5		0.1	n-hexane	0.1	sodium carbonate	0.1					IP	180	5	70	polyethersulfone					8			10.98	https://doi.org/10.1016/j.desal.2018.10.019
polyethyleneimine		0.5		0.1	n-hexane	0.1	sodium carbonate	0.1					IP	180	10	70	polyethersulfone					8			4.96	https://doi.org/10.1016/j.desal.2018.10.019
polyethyleneimine		0.5		0.1	n-hexane	0.1	sodium carbonate	0.1					IP	180	15	70	polyethersulfone					8			4.7	https://doi.org/10.1016/j.desal.2018.10.019
polyethyleneimine		0.5		0.1	n-hexane	0.1	sodium carbonate	0.1					IP	180	20	70	polyethersulfone					8			4.78	https://doi.org/10.1016/j.desal.2018.10.019
polyethyleneimine		0.5		0.1	n-hexane	0.1	sodium carbonate	0.1					IP	180	30	70	polyethersulfone					8			4.87	https://doi.org/10.1016/j.desal.2018.10.019
polyethyleneimine		0.5		0.1	n-hexane	0.1	sodium carbonate	0.1					IP	30	10	70	polyethersulfone					8			5.34	https://doi.org/10.1016/j.desal.2018.10.019
polyethyleneimine		0.5		0.1	n-hexane	0.1	sodium carbonate	0.1					IP	60	10	70	polyethersulfone					8			5.23	https://doi.org/10.1016/j.desal.2018.10.019
polyethyleneimine		0.5		0.1	n-hexane	0.1	sodium carbonate	0.1					IP	90	10	70	polyethersulfone					8			5.21	https://doi.org/10.1016/j.desal.2018.10.019
polyethyleneimine		0.5		0.1	n-hexane	0.1	sodium carbonate	0.1					IP	120	10	70	polyethersulfone					8			5.15	https://doi.org/10.1016/j.desal.2018.10.019
polyethyleneimine		0.5		0.1	n-hexane	0.1	sodium carbonate	0.1					IP	180	10	70	polyethersulfone					8			5.1	https://doi.org/10.1016/j.desal.2018.10.019
polyethyleneimine		0.5		0.1	n-hexane	0.1	sodium carbonate	0.1					IP	240	10	70	polyethersulfone					8			3.62	https://doi.org/10.1016/j.desal.2018.10.019
polyethyleneimine		0.5		0.1	n-hexane	0.1	sodium carbonate	0.1					IP	300	10	70	polyethersulfone					8			3.87	https://doi.org/10.1016/j.desal.2018.10.019
polyethyleneimine		0.5		0.3	n-hexane								IP	60	10	50	polysulfone	408	2.7		5.4	6	2000	1	3.65	https://doi.org/10.1016/j.desal.2021.115519
polyethyleneimine		0.5		0.3	n-hexane						bis-quaternary ammonium salt	3	IP	60	10	50	polysulfone	508	5.3		24.6	6	2000	1	17.8333	https://doi.org/10.1016/j.desal.2021.115519
piperazine		0.3		0.05	n-hexane								RIP	60	15	60	polyethylene					6			14.41	https://doi.org/10.1016/j.desal.2023.116463
piperazine		0.3		0.075	n-hexane								RIP	60	15	60	polyethylene					6			8.78	https://doi.org/10.1016/j.desal.2023.116463
piperazine		0.3		0.1	n-hexane								RIP	60	15	60	polyethylene					6			7.42	https://doi.org/10.1016/j.desal.2023.116463
piperazine		0.3		0.15	n-hexane								RIP	60	15	60	polyethylene					6			4.78	https://doi.org/10.1016/j.desal.2023.116463
piperazine		0.3		0.2	n-hexane								RIP	60	15	60	polyethylene					6			3.58	https://doi.org/10.1016/j.desal.2023.116463
piperazine		0.025		0.15	n-hexane								RIP	60	15	60	polyethylene	700	4.3	72	-25.5	6			13.89	https://doi.org/10.1016/j.desal.2023.116463
piperazine		0.05		0.15	n-hexane								RIP	60	15	60	polyethylene	400	3.7	65.4	-18.9	6			8.72	https://doi.org/10.1016/j.desal.2023.116463
piperazine		0.1		0.15	n-hexane								RIP	60	15	60	polyethylene	400	3.1	73.2	-13.4	6			5.32	https://doi.org/10.1016/j.desal.2023.116463
piperazine		0.3		0.15	n-hexane								RIP	60	15	60	polyethylene	270	2.8	57.1	-0.15	6			4.81	https://doi.org/10.1016/j.desal.2023.116463
piperazine		0.5		0.15	n-hexane								RIP	60	15	60	polyethylene	270	2.7	49	-0.6	6			3.2	https://doi.org/10.1016/j.desal.2023.116463
piperazine		0.3		0.15	n-hexane								RIP	60	15	60	polyethylene					6	1000	1	4.25	https://doi.org/10.1016/j.desal.2023.116463
polyethyleneimine		0.3		0.1	n-hexane	0.1	sodium carbonate	0.1	Cyclen	0.02			IP	180	6	80	polysulfone					5			5.9	https://doi.org/10.1016/j.desal.2023.116575
polyethyleneimine		0.3		0.1	n-hexane	0.1	sodium carbonate	0.1	Cyclen	0.04			IP	180	6	80	polysulfone					5			6	https://doi.org/10.1016/j.desal.2023.116575
polyethyleneimine		0.3		0.1	n-hexane	0.1	sodium carbonate	0.1	Cyclen	0.06			IP	180	6	80	polysulfone	725	6.8	60	5.4	5			13.4	https://doi.org/10.1016/j.desal.2023.116575
polyethyleneimine		0.3		0.1	n-hexane	0.1	sodium carbonate	0.1	Cyclen	0.08			IP	180	6	80	polysulfone					5			15.6	https://doi.org/10.1016/j.desal.2023.116575
polyethyleneimine		1		0.05	n-hexane								IP	240	15	60	polysulfone	752	2.7	35	8.6	6	1000	1	6.83333	https://doi.org/10.1016/j.desal.2023.116814
polyethyleneimine		1		0.05	n-hexane								RIP	240	15	60	polysulfone	199	2.2	57.4	24.6	6	1000	1	2.83333	https://doi.org/10.1016/j.desal.2023.116814
polyethyleneimine		1		0.05	n-hexane								RIP	240	15	60	polyethylene	475	2.51	34.5	25.3	6	1000	1	9.5	https://doi.org/10.1016/j.desal.2023.116814
polyethyleneimine		1		0.05	n-hexane								RIP	240	15	60	polyethylene					6	1000	5	9.16667	https://doi.org/10.1016/j.desal.2023.116814
polyethyleneimine		0.05		0.05	n-hexane								RIP	240	15	60	polyethylene					6	1000	20	9.2	https://doi.org/10.1016/j.desal.2023.116814
polyethyleneimine		0.5		0.05	n-hexane								RIP	240	15	60	polyethylene					6	1000	20	9.81667	https://doi.org/10.1016/j.desal.2023.116814
polyethyleneimine		1		0.05	n-hexane								RIP	240	15	60	polyethylene					6	1000	20	10.5	https://doi.org/10.1016/j.desal.2023.116814
polyethyleneimine		1.5		0.05	n-hexane								RIP	240	15	60	polyethylene					6	1000	20	9.66667	https://doi.org/10.1016/j.desal.2023.116814
polyethyleneimine		2		0.05	n-hexane								RIP	240	15	60	polyethylene					6	1000	20	8.5	https://doi.org/10.1016/j.desal.2023.116814
polyethyleneimine		1		0.01	n-hexane								RIP	240	15	60	polyethylene					6	1000	20	16.45	https://doi.org/10.1016/j.desal.2023.116814
polyethyleneimine		1		0.05	n-hexane								RIP	240	15	60	polyethylene					6	1000	20	10.4	https://doi.org/10.1016/j.desal.2023.116814
polyethyleneimine		1		0.1	n-hexane								RIP	240	15	60	polyethylene					6	1000	20	7.40667	https://doi.org/10.1016/j.desal.2023.116814
polyethyleneimine		1		0.15	n-hexane								RIP	240	15	60	polyethylene					6	1000	20	6.58333	https://doi.org/10.1016/j.desal.2023.116814
polyethyleneimine		1		0.2	n-hexane								RIP	240	15	60	polyethylene					6	1000	20	6.75	https://doi.org/10.1016/j.desal.2023.116814
polyethyleneimine		0.5		0.2	n-hexane	0.05							IP	180	30	60	polyethersulfone	896	2.65	62.5	10.3	4	3000	50	2.45	https://doi.org/10.1016/j.desal.2024.117394
polyethyleneimine		0.5		0.2	n-hexane	0.05					Polyethylenimine(600)	0.5	IP	180	30	60	polyethersulfone	367	1.88	65.4	11.9	4	3000	50	2.4	https://doi.org/10.1016/j.desal.2024.117394
polyethyleneimine		0.5		0.2	n-hexane	0.05					Polyethylenimine(1800)	0.5	IP	180	30	60	polyethersulfone	384	1.91	59	19.4	4	3000	50	2.3	https://doi.org/10.1016/j.desal.2024.117394
polyethyleneimine		0.5		0.2	n-hexane	0.05					Polyethylenimine(10000)	0.5	IP	180	30	60	polyethersulfone	396	1.89	56.1	33.7	4	3000	50	1.88	https://doi.org/10.1016/j.desal.2024.117394
polyethyleneimine		0.5		0.2	n-hexane	0.05					Polyethylenimine(70000)	0.5	IP	180	30	60	polyethersulfone	500	2.24	61.9	26.4	4	3000	50	2.2	https://doi.org/10.1016/j.desal.2024.117394
polyethyleneimine		0.5		0.3	hexane						1-(2-hydroxyethyl)-1,3,5,7-tetraazaadamantane-1-ium bromide	0.5	IP	60	10	50	polysulfone	646	4.6	76.7	10	6	2000	5	15.8	https://doi.org/10.1016/j.apsusc.2021.152161
piperazine		1		0.1	hexane								IP	30	2	60	polysulfone	280	3.52	44.6	-18	6	2000	1	7.73	https://doi.org/10.1016/j.apsusc.2023.156434
piperazine		0.5		0.15	toulene								IP	60	8	80	polyacrylonitrile	791	4.8	30	-39	6	2100	20	5.4	https://doi.org/10.1016/j.memsci.2020.117997
polyethyleneimine		1		0.3	n-hexane								IP	60	5	60	polyethersulfone					5			9.12	https://doi.org/10.1016/j.memsci.2022.120773
polyethyleneimine		1.5		0.3	n-hexane								IP	60	5	60	polyethersulfone					5			8.28	https://doi.org/10.1016/j.memsci.2022.120773
polyethyleneimine		2		0.3	n-hexane								IP	60	5	60	polyethersulfone		3.4	57.2	11.4	5			6.61	https://doi.org/10.1016/j.memsci.2022.120773
polyethyleneimine		3		0.3	n-hexane								IP	60	5	60	polyethersulfone					5			4.29	https://doi.org/10.1016/j.memsci.2022.120773
polyethyleneimine		3.5		0.3	n-hexane								IP	60	5	60	polyethersulfone					5			3.39	https://doi.org/10.1016/j.memsci.2022.120773
polyethyleneimine		0.5		0.2	n-heptane						3,5-dimethylhydrazide-benzyl trimethyl ammonium bromide	0.5	IP	60	10	60	polyethersulfone					4			9.4	https://doi.org/10.1016/j.memsci.2022.120802
polyethyleneimine		0.5		0.4	n-heptane						3,5-dimethylhydrazide-benzyl trimethyl ammonium bromide	0.5	IP	60	10	60	polyethersulfone					4			9.35	https://doi.org/10.1016/j.memsci.2022.120802
polyethyleneimine		0.5		0.5	n-heptane						3,5-dimethylhydrazide-benzyl trimethyl ammonium bromide	0.5	IP	60	10	60	polyethersulfone					4			9.12	https://doi.org/10.1016/j.memsci.2022.120802
polyethyleneimine		0.5		0.3	n-heptane						3,5-dimethylhydrazide-benzyl trimethyl ammonium bromide	0.1	IP	60	10	60	polyethersulfone					4			13.45	https://doi.org/10.1016/j.memsci.2022.120802
polyethyleneimine		0.5		0.3	n-heptane						3,5-dimethylhydrazide-benzyl trimethyl ammonium bromide	0.25	IP	60	10	60	polyethersulfone					4			8.8	https://doi.org/10.1016/j.memsci.2022.120802
polyethyleneimine		0.5		0.3	n-heptane						3,5-dimethylhydrazide-benzyl trimethyl ammonium bromide	1	IP	60	10	60	polyethersulfone					4			5.9	https://doi.org/10.1016/j.memsci.2022.120802
polyethyleneimine		0.5		0.3	n-heptane						3,5-dimethylhydrazide-benzyl trimethyl ammonium bromide	2	IP	60	10	60	polyethersulfone					4			6	https://doi.org/10.1016/j.memsci.2022.120802
polyethyleneimine		0.5		0.3	n-heptane						3,5-dimethylhydrazide-benzyl trimethyl ammonium bromide	0.5	IP	60	10	60	polyethersulfone	583	2.3		57.4	4			6	https://doi.org/10.1016/j.memsci.2022.120802
polyethyleneimine		0.15		0.22	n-hexane								RIP	15	5	90	polyethersulfone	715	3.07	84		15			0.773333	https://doi.org/10.1016/j.memsci.2022.120809
polyethyleneimine		0.175		0.22	n-hexane								RIP	15	5	90	polyethersulfone	597	2.74	83.5		15			0.913333	https://doi.org/10.1016/j.memsci.2022.120809
polyethyleneimine		0.2		0.22	n-hexane								RIP	15	5	90	polyethersulfone	329	2.61	80		15			1.48133	https://doi.org/10.1016/j.memsci.2022.120809
polyethyleneimine		0.225		0.22	n-hexane								RIP	15	5	90	polyethersulfone	306	2.53	75		15			0.893333	https://doi.org/10.1016/j.memsci.2022.120809
polyethyleneimine		0.25		0.22	n-hexane								RIP	15	5	90	polyethersulfone	248	2.44	65	40	15			0.893333	https://doi.org/10.1016/j.memsci.2022.120809
polyethyleneimine		0.2		0.15	n-hexane		sodium phosphate	1					IP	30	10	60	polyethersulfone	388		46.8	-23.2	6			1.76167	https://doi.org/10.1016/j.memsci.2022.121321
polyethyleneimine		0.2		0.15	n-hexane		sodium phosphate	1			Methanol		IP	30	10	50	polyethersulfone	578		66.2	-25.2	6			2.005	https://doi.org/10.1016/j.memsci.2022.121321
polyethyleneimine		0.2		0.15	n-hexane		sodium phosphate	1			diethylenetriamine	0.1	IP	30	10	50	polyethersulfone	534		64.9	-19.7	6			2.3	https://doi.org/10.1016/j.memsci.2022.121321
polyethyleneimine		0.2		0.15	n-hexane		sodium phosphate	1			diethylenetriamine	0.2	IP	30	10	50	polyethersulfone					6			2.61	https://doi.org/10.1016/j.memsci.2022.121321
polyethyleneimine		0.2		0.15	n-hexane		sodium phosphate	1			diethylenetriamine	0.3	IP	30	10	50	polyethersulfone	265		62.26	-17.9	6			2.86667	https://doi.org/10.1016/j.memsci.2022.121321
polyethyleneimine		0.2		0.15	n-hexane		sodium phosphate	1			diethylenetriamine	0.4	IP	30	10	50	polyethersulfone					6			2.78333	https://doi.org/10.1016/j.memsci.2022.121321
polyethyleneimine		0.2		0.15	n-hexane		sodium phosphate	1			diethylenetriamine	0.5	IP	30	10	50	polyethersulfone			59.99	-15.6	6			2.51667	https://doi.org/10.1016/j.memsci.2022.121321
polyethyleneimine		0.8		0.1	n-hexane								IP	60	8	80	polysulfone	377	3.79	47.7	26.3	8			4.6125	https://doi.org/10.1016/j.memsci.2023.121468
3-diamino-methyl-cyclohexyltriethoxysilane	polyethyleneimine	0.008	0.792	0.1	n-hexane								IP	60	8	80	polysulfone	438	3.9	44.4	26.7	8			5.425	https://doi.org/10.1016/j.memsci.2023.121468
3-diamino-methyl-cyclohexyltriethoxysilane	polyethyleneimine	0.02	0.78	0.1	n-hexane								IP	60	8	80	polysulfone	551	4.1	40.04	28.1	8			6.2	https://doi.org/10.1016/j.memsci.2023.121468
3-diamino-methyl-cyclohexyltriethoxysilane	polyethyleneimine	0.04	0.76	0.1	n-hexane								IP	60	8	80	polysulfone	825	4.59	49.01	28.9	8			3.2375	https://doi.org/10.1016/j.memsci.2023.121468
3-diamino-methyl-cyclohexyltriethoxysilane	polyethyleneimine	0.1	0.73	0.1	n-hexane								IP	60	8	80	polysulfone	1000	5.61	50.1	29.7	8			3.1125	https://doi.org/10.1016/j.memsci.2023.121468
3-diamino-methyl-cyclohexyltriethoxysilane		0.8		0.1	n-hexane								IP	60	8	80	polysulfone			51.1	21.7	8			1.03125	https://doi.org/10.1016/j.memsci.2023.121468
piperazine		2		0.5	n-hexane								IP	30	6					53.9	-21.2	5			7.34	https://doi.org/10.1016/j.memsci.2023.121634
piperazine		2		0.5	n-hexane						triethylenetetramine	0.2	IP	30	6					39.5	-12.1	5	2000	20	10.09	https://doi.org/10.1016/j.memsci.2023.121634
piperazine		2		0.5	n-hexane						triethylenetetramine	0.5	IP	30	6					34.7	-5.4	5	2000	20	10.48	https://doi.org/10.1016/j.memsci.2023.121634
piperazine		2		0.5	n-hexane						triethylenetetramine	1	IP	30	6					32.9	-4.09	5	2000	20	11.01	https://doi.org/10.1016/j.memsci.2023.121634
piperazine		2		0.5	n-hexane						triethylenetetramine	2	IP	30	6				4.75	23.4	-2.8	5	2000	20	10.4	https://doi.org/10.1016/j.memsci.2023.121634
piperazine		2		0.5	n-hexane						triethylenetetramine	3	IP	30	6					22.1	-0.8	5	2000	20	9.8	https://doi.org/10.1016/j.memsci.2023.121634
piperazine		2		0.5	n-hexane						triethylenetetramine	2	IP	30	6					39.5	-12.1	5	2000	5	9.8	https://doi.org/10.1016/j.memsci.2023.121634
ethylenediamine-terminated polyethylenimine		0.05		0.15	n-hexane	0.1							IP	180	10	40	polysulfone					4	2000	60	10.5	https://doi.org/10.1016/j.memsci.2023.122351
ethylenediamine-terminated polyethylenimine		0.25		0.15	n-hexane	0.1							IP	180	10	40	polysulfone					4	2000	60	7.37	https://doi.org/10.1016/j.memsci.2023.122351
ethylenediamine-terminated polyethylenimine		0.5		0.15	n-hexane	0.1							IP	180	10	40	polysulfone					4	2000	60	6.43	https://doi.org/10.1016/j.memsci.2023.122351
ethylenediamine-terminated polyethylenimine		0.75		0.15	n-hexane	0.1							IP	180	10	40	polysulfone					4	2000	60	5.62	https://doi.org/10.1016/j.memsci.2023.122351
ethylenediamine-terminated polyethylenimine		1		0.15	n-hexane	0.1							IP	180	10	40	polysulfone					4	2000	60	6.12	https://doi.org/10.1016/j.memsci.2023.122351
ethylenediamine-terminated polyethylenimine		1.25		0.15	n-hexane	0.1							IP	180	10	40	polysulfone					4	2000	60	6.62	https://doi.org/10.1016/j.memsci.2023.122351
ethylenediamine-terminated polyethylenimine		0.75		0.05	n-hexane	0.1							IP	180	10	40	polysulfone					4	2000	60	11.8	https://doi.org/10.1016/j.memsci.2023.122351
ethylenediamine-terminated polyethylenimine		0.75		0.1	n-hexane	0.1							IP	180	10	40	polysulfone					4	2000	60	8.3	https://doi.org/10.1016/j.memsci.2023.122351
ethylenediamine-terminated polyethylenimine		0.75		0.15	n-hexane	0.1							IP	180	10	40	polysulfone					4	2000	60	6.8	https://doi.org/10.1016/j.memsci.2023.122351
ethylenediamine-terminated polyethylenimine		0.75		0.2	n-hexane	0.1							IP	180	10	40	polysulfone					4	2000	60	5.56	https://doi.org/10.1016/j.memsci.2023.122351
ethylenediamine-terminated polyethylenimine		0.75		0.25	n-hexane	0.1							IP	180	10	40	polysulfone					4	2000	60	6.18	https://doi.org/10.1016/j.memsci.2023.122351
ethylenediamine-terminated polyethylenimine		0.75		0.3	n-hexane	0.1							IP	180	10	40	polysulfone					4	2000	60	6.56	https://doi.org/10.1016/j.memsci.2023.122351
ethylenediamine-terminated polyethylenimine		0.75		0.2	n-hexane	0.1							IP	30	10	40	polysulfone					4	2000	60	4.86	https://doi.org/10.1016/j.memsci.2023.122351
ethylenediamine-terminated polyethylenimine		0.75		0.2	n-hexane	0.1							IP	60	10	40	polysulfone					4	2000	60	4.77	https://doi.org/10.1016/j.memsci.2023.122351
ethylenediamine-terminated polyethylenimine		0.75		0.2	n-hexane	0.1							IP	180	10	40	polysulfone					4	2000	60	4.83	https://doi.org/10.1016/j.memsci.2023.122351
ethylenediamine-terminated polyethylenimine		0.75		0.2	n-hexane	0.1							IP	300	10	40	polysulfone					4	2000	60	4.8	https://doi.org/10.1016/j.memsci.2023.122351
ethylenediamine-terminated polyethylenimine		0.75		0.2	n-hexane	0.1							IP	600	10	40	polysulfone					4	2000	60	4.68	https://doi.org/10.1016/j.memsci.2023.122351
ethylenediamine-terminated polyethylenimine		0.75		0.2	n-hexane	0.1							IP	180	10	40	polysulfone					4	2000	60	8.36	https://doi.org/10.1016/j.memsci.2023.122351
ethylenediamine-terminated polyethylenimine		0.75		0.2	n-hexane	0.1							IP	180	10	50	polysulfone					4	2000	60	5.86	https://doi.org/10.1016/j.memsci.2023.122351
ethylenediamine-terminated polyethylenimine		0.75		0.2	n-hexane	0.1							IP	180	10	60	polysulfone					4	2000	60	5.2	https://doi.org/10.1016/j.memsci.2023.122351
ethylenediamine-terminated polyethylenimine		0.75		0.2	n-hexane	0.1							IP	180	10	70	polysulfone					4	2000	60	5.56	https://doi.org/10.1016/j.memsci.2023.122351
ethylenediamine-terminated polyethylenimine		0.75		0.2	n-hexane	0.1							IP	180	10	80	polysulfone					4	2000	60	5.71	https://doi.org/10.1016/j.memsci.2023.122351
ethylenediamine-terminated polyethylenimine		0.75		0.2	n-hexane	0.1							IP	180	10	90	polysulfone					4	2000	60	5.67	https://doi.org/10.1016/j.memsci.2023.122351
ethylenediamine-terminated polyethylenimine		0.75		0.2	n-hexane	0.1							IP	180	0	60	polysulfone					4	2000	60	11.9	https://doi.org/10.1016/j.memsci.2023.122351
ethylenediamine-terminated polyethylenimine		0.75		0.2	n-hexane	0.1							IP	180	5	60	polysulfone					4	2000	60	8.57	https://doi.org/10.1016/j.memsci.2023.122351
ethylenediamine-terminated polyethylenimine		0.75		0.2	n-hexane	0.1							IP	180	10	60	polysulfone					4	2000	60	7.01	https://doi.org/10.1016/j.memsci.2023.122351
ethylenediamine-terminated polyethylenimine		0.75		0.2	n-hexane	0.1							IP	180	15	60	polysulfone					4	2000	60	5.73	https://doi.org/10.1016/j.memsci.2023.122351
ethylenediamine-terminated polyethylenimine		0.75		0.2	n-hexane	0.1							IP	180	20	60	polysulfone					4	2000	60	6.32	https://doi.org/10.1016/j.memsci.2023.122351
ethylenediamine-terminated polyethylenimine		0.75		0.2	n-hexane	0.1							IP	180	30	60	polysulfone					4	2000	60	6.73	https://doi.org/10.1016/j.memsci.2023.122351
ethylenediamine-terminated polyethylenimine		0.75		0.2	n-hexane	0							IP	180	10	60	polysulfone					4	2000	60	3.43	https://doi.org/10.1016/j.memsci.2023.122351
ethylenediamine-terminated polyethylenimine		0.75		0.2	n-hexane	0.1							IP	180	10	60	polysulfone					4	2000	60	4.23	https://doi.org/10.1016/j.memsci.2023.122351
ethylenediamine-terminated polyethylenimine		0.75		0.2	n-hexane	0.15							IP	180	10	60	polysulfone					4	2000	60	5.28	https://doi.org/10.1016/j.memsci.2023.122351
ethylenediamine-terminated polyethylenimine		0.75		0.2	n-hexane	0.2							IP	180	10	60	polysulfone					4	2000	60	5.5	https://doi.org/10.1016/j.memsci.2023.122351
ethylenediamine-terminated polyethylenimine		0.75		0.2	n-hexane	0.25							IP	180	10	60	polysulfone					4	2000	60	5.59	https://doi.org/10.1016/j.memsci.2023.122351
polyethyleneimine		0.5		0.125	n-hexane				diazo-18-crown-6	0.08			IP	180	5	80	polysulfone	407	6.4	45.6	5.1	6			10	https://doi.org/10.1016/j.memsci.2024.122484
polyethyleneimine		5		0.1	n-hexane	0.1	sodium carbonate	0.1					IP	180	10	70	polyethersulfone	468		56.8	10	3			5.08	https://doi.org/10.1016/j.seppur.2020.118042
polyethyleneimine		5		0.1	n-hexane	0.1	sodium carbonate	0.1	GQDs-NH2	0.005			IP	180	10	70	polyethersulfone			48.9		3			9.04	https://doi.org/10.1016/j.seppur.2020.118042
polyethyleneimine		5		0.1	n-hexane	0.1	sodium carbonate	0.1	GQDs-NH2	0.01			IP	180	10	70	polyethersulfone			27.5		3			9.46	https://doi.org/10.1016/j.seppur.2020.118042
polyethyleneimine		5		0.1	n-hexane	0.1	sodium carbonate	0.1	GQDs-NH2	0.03			IP	180	10	70	polyethersulfone	535		24	12.5	3			12.02	https://doi.org/10.1016/j.seppur.2020.118042
polyethyleneimine		5		0.1	n-hexane	0.1	sodium carbonate	0.1	GQDs-NH2	0.05			IP	180	10	70	polyethersulfone			21.7		3			12.21	https://doi.org/10.1016/j.seppur.2020.118042
polyethyleneimine		5		0.1	n-hexane	0.1	sodium carbonate	0.1	GQDs-NH2	0.07			IP	180	10	70	polyethersulfone	639		15.7		3			13.8	https://doi.org/10.1016/j.seppur.2020.118042
polyethyleneimine		5		0.1	n-hexane	0.1	sodium carbonate	0.1	GQDs-NH2	0.1			IP	180	10	70	polyethersulfone			18.5	11.42	3			14.1	https://doi.org/10.1016/j.seppur.2020.118042
polyethyleneimine		0.5		0.1	n-hexane								IP	300	15	60	polyethersulfone			61.1	19.1	4	2000	30	3.05	https://doi.org/10.1016/j.seppur.2021.120419
polyethyleneimine		0.5		0.1	n-hexane				γ-cyclodextrins	0.1			IP	300	15	60	polyethersulfone			52.1	19.4	4	2000	30	3.47	https://doi.org/10.1016/j.seppur.2021.120419
polyethyleneimine		0.5		0.1	n-hexane				γ-cyclodextrins	0.3			IP	300	15	60	polyethersulfone			51.2	22.8	4	2000	30	4.8	https://doi.org/10.1016/j.seppur.2021.120419
polyethyleneimine		0.5		0.1	n-hexane				γ-cyclodextrins	0.5			IP	300	15	60	polyethersulfone			49.3	24.6	4	2000	30	4.7	https://doi.org/10.1016/j.seppur.2021.120419
polyethyleneimine		0.5		0.1	n-hexane				γ-cyclodextrins	0.7			IP	300	15	60	polyethersulfone			45.4	24.6	4	2000	30	7.8	https://doi.org/10.1016/j.seppur.2021.120419
polyethyleneimine		0.5		0.1	n-hexane				γ-cyclodextrins	0.9			IP	300	15	60	polyethersulfone			44.1	26.6	4	2000	30	12.9	https://doi.org/10.1016/j.seppur.2021.120419
polyethyleneimine		0.5		0.1	n-hexane				γ-cyclodextrins	0.3			IP	300	15	50	polyethersulfone					4	2000	30	14.6	https://doi.org/10.1016/j.seppur.2021.120419
polyethyleneimine		0.5		0.1	n-hexane				γ-cyclodextrins	0.3			IP	300	15	60	polyethersulfone					4	2000	30	4.66	https://doi.org/10.1016/j.seppur.2021.120419
polyethyleneimine		0.5		0.1	n-hexane				γ-cyclodextrins	0.3			IP	300	15	70	polyethersulfone					4	2000	30	4.36	https://doi.org/10.1016/j.seppur.2021.120419
polyethyleneimine		0.5		0.1	n-hexane				γ-cyclodextrins	0.3			IP	300	15	80	polyethersulfone					4	2000	30	4.6	https://doi.org/10.1016/j.seppur.2021.120419
polyethyleneimine		0.5		0.1	n-hexane				γ-cyclodextrins	0.3			IP	300	15	90	polyethersulfone					4	2000	30	2.91	https://doi.org/10.1016/j.seppur.2021.120419
polyethyleneimine		0.5		0.1	n-hexane				γ-cyclodextrins	0.3			IP	300	5	60	polyethersulfone					4	2000	30	15.4	https://doi.org/10.1016/j.seppur.2021.120419
polyethyleneimine		0.5		0.1	n-hexane				γ-cyclodextrins	0.3			IP	300	10	60	polyethersulfone					4	2000	30	4.6	https://doi.org/10.1016/j.seppur.2021.120419
polyethyleneimine		0.5		0.1	n-hexane				γ-cyclodextrins	0.3			IP	300	15	60	polyethersulfone					4	2000	30	4.97	https://doi.org/10.1016/j.seppur.2021.120419
polyethyleneimine		0.5		0.1	n-hexane				γ-cyclodextrins	0.3			IP	300	20	60	polyethersulfone					4	2000	30	4.23	https://doi.org/10.1016/j.seppur.2021.120419
polyethyleneimine		0.5		0.1	n-hexane				γ-cyclodextrins	0.3			IP	300	25	60	polyethersulfone					4	2000	30	4.6	https://doi.org/10.1016/j.seppur.2021.120419
triethylamine	piperazine	0.5	2	0.5	n-hexane								IP	30			polyether sulfone/sulfonated polysulfone	392		35.2	-20	5	2000	20	9.6	https://doi.org/10.1016/j.seppur.2022.122968
polyethyleneimine		0.05		0.02	heptane				Polyhedral oligomeric silsesquioxanes	0.083			IP		10	60	polyether sulfone/sulfonated polysulfone	382	2.12	82.4	33.2	5	2000	1	9.27	https://doi.org/10.1016/j.seppur.2023.124875
polyethyleneimine		0.5		0.1	hexane								IP	180	15	60	polyether sulfone/sulfonated polysulfone	514	5.8	61.2	17.3	4.5	2000	30	3.15	https://doi.org/10.1016/j.seppur.2023.125206
polyethyleneimine		0.5		0.1	hexane				γ-cyclodextrins	0.1			IP	180	15	60	polyether sulfone/sulfonated polysulfone			49.1	2.71	4.5	2000	30	2.97	https://doi.org/10.1016/j.seppur.2023.125206
polyethyleneimine		0.5		0.1	hexane				γ-cyclodextrins	0.3			IP	180	15	60	polyether sulfone/sulfonated polysulfone	399	5.2	30.8	0.93	4.5	2000	30	2.95	https://doi.org/10.1016/j.seppur.2023.125206
polyethyleneimine		0.5		0.1	hexane				γ-cyclodextrins	0.5			IP	180	15	60	polyether sulfone/sulfonated polysulfone			24.3	0.33	4.5	2000	30	2.96	https://doi.org/10.1016/j.seppur.2023.125206
polyethyleneimine		0.5		0.1	hexane				γ-cyclodextrins	0.7			IP	180	15	60	polyether sulfone/sulfonated polysulfone			20.9	3.7	4.5	2000	30	3.11	https://doi.org/10.1016/j.seppur.2023.125206
polyethyleneimine		0.5		0.1	hexane				γ-cyclodextrins	0.9			IP	180	15	60	polyether sulfone/sulfonated polysulfone			17.5	8.5	4.5	2000	30	3.22	https://doi.org/10.1016/j.seppur.2023.125206
piperazine		1		0.1	n-hexane								IP	120	5	70	polysulfone	187		28.2	-34.5	6	2000	20	8.73333	https://doi.org/10.1016/j.jwpe.2023.103894
piperazine	polyethyleneimine	0.8	0.2	0.1	n-hexane								IP	60	5	60	polysulfone			26.1		6	2000	20	9.71667	https://doi.org/10.1016/j.jwpe.2023.103894
piperazine	polyethyleneimine	0.6	0.4	0.1	n-hexane								IP	60	5	60	polysulfone	209		22.7		6	2000	20	10.35	https://doi.org/10.1016/j.jwpe.2023.103894
piperazine	polyethyleneimine	0.4	0.6	0.1	n-hexane								IP	60	5	60	polysulfone			20	-5	6	2000	20	9.85	https://doi.org/10.1016/j.jwpe.2023.103894
piperazine	polyethyleneimine	0.2	0.8	0.1	n-hexane								IP	60	5	60	polysulfone			33.3		6	2000	20	10.05	https://doi.org/10.1016/j.jwpe.2023.103894
polyethyleneimine		1		0.1	n-hexane								IP	60	5	60	polysulfone			34.8		6	2000	20	8.85	https://doi.org/10.1016/j.jwpe.2023.103894
aminofunctionalized poly(ionic liquids)		1		0.3	hexane								IP	60	10	50	polysulfone	525	5.4		6.74	6			13.33	https://doi.org/10.1002/admi.202201797
piperazine		0.1		0.1	hexane		sodium phosphate	5					IP	30	6	40	polysulfone					5			7.36	https://doi.org/10.1039/D3RA04258H
m-Phenylenediamine		0.1		0.1	hexane		sodium phosphate	5					IP	30	6	40	polysulfone					5			2.18	https://doi.org/10.1039/D3RA04258H
m-Phenylenediamine	piperazine	0.9		0.1	hexane		sodium phosphate	5					IP	30	6	40	polysulfone					5			6.08	https://doi.org/10.1016/j.memsci.2024.122728
piperazine		0.05		0.1	hexane								IP	180	5	70	polysulfone				-49	10			12.9	https://doi.org/10.1016/j.memsci.2024.122728
piperazine		0.1		0.1	hexane								IP	180	5	70	polysulfone				-36	10			9.73	https://doi.org/10.1016/j.memsci.2024.122728
piperazine		0.5		0.1	hexane								IP	180	5	70	polysulfone				-20.5	10			5.45	https://doi.org/10.1016/j.memsci.2024.122728
piperazine		1		0.1	hexane								IP	180	5	70	polysulfone				-10.01	10			4.34	https://doi.org/10.1016/j.memsci.2024.122728
piperazine		2		0.1	hexane								IP	180	5	70	polysulfone				-1.29	10			3.6	https://doi.org/10.1016/j.memsci.2024.122728
piperazine		4		0.1	hexane								IP	180	5	70	polysulfone				10.6	10			2.83	https://doi.org/10.1016/j.memsci.2024.122728
piperazine		8		0.1	hexane								IP	180	5	70	polysulfone				9.09	10			1.66	https://doi.org/10.1016/j.memsci.2024.122728
piperazine		4		0.01	hexane								IP	180	5	70	polysulfone				9.35	10			1.17	https://doi.org/10.1016/j.memsci.2024.122728
piperazine		4		0.025	hexane								IP	180	5	70	polysulfone				8.8	10			2.9	https://doi.org/10.1016/j.memsci.2024.122728
piperazine		4		0.05	hexane								IP	180	5	70	polysulfone				8.7	10			4.09	https://doi.org/10.1016/j.memsci.2024.122728
piperazine		4		0.2	hexane								IP	180	5	70	polysulfone				1.27	10			2.48	https://doi.org/10.1016/j.memsci.2024.122728
piperazine		4		0.1	hexane								IP	30	5	70	polysulfone				2.2	10			6.89	https://doi.org/10.1016/j.memsci.2024.122728
piperazine		4		0.1	hexane								IP	60	5	70	polysulfone				8.8	10			4.55	https://doi.org/10.1016/j.memsci.2024.122728
piperazine		4		0.1	hexane								IP	300	5	70	polysulfone				8.5	10			1.55	https://doi.org/10.1016/j.memsci.2024.122728
piperazine		4		0.1	hexane								IP	600	5	70	polysulfone				8.7	10			1.1	https://doi.org/10.1016/j.memsci.2024.122728
Aminomalononitrile	polyethyleneimine	0.7	0.5	0.1	n-hexane								IP	60	10	60	polyethersulfone	440	4.9	39.4	21.2	6	2000	5	11.5	https://doi.org/10.1016/j.cej.2024.150659
Aminomalononitrile	polyethyleneimine	0.7	0.5	0.1	n-hexane								IP	60	10	60	polyethersulfone					6	3000	5	10.2	https://doi.org/10.1016/j.cej.2024.150659
3-[n-tris(hydroxymethyl)methylamino] 2-hydroxypropanesulfonic	piperazine	0.1	0.3	0.25	n-hexane								IP	60	7	80	polyethersulfone					6			9.58	https://doi.org/10.1016/j.jece.2024.112223
3-[n-tris(hydroxymethyl)methylamino] 2-hydroxypropanesulfonic	piperazine	0.2	0.3	0.25	n-hexane								IP	60	7	80	polyethersulfone					6			9.82	https://doi.org/10.1016/j.jece.2024.112223
3-[n-tris(hydroxymethyl)methylamino] 2-hydroxypropanesulfonic	piperazine	0.3	0.3	0.25	n-hexane								IP	60	7	80	polyethersulfone					6			10.5	https://doi.org/10.1016/j.jece.2024.112223
3-[n-tris(hydroxymethyl)methylamino] 2-hydroxypropanesulfonic	piperazine	0.4	0.3	0.25	n-hexane								IP	60	7	80	polyethersulfone					6			11.53	https://doi.org/10.1016/j.jece.2024.112223
3-[n-tris(hydroxymethyl)methylamino] 2-hydroxypropanesulfonic	piperazine	0.5	0.3	0.25	n-hexane								IP	60	7	80	polyethersulfone					6			12.57	https://doi.org/10.1016/j.jece.2024.112223
3-[n-tris(hydroxymethyl)methylamino] 2-hydroxypropanesulfonic	piperazine	0.6	0.3	0.25	n-hexane								IP	60	7	80	polyethersulfone					6			16.3	https://doi.org/10.1016/j.jece.2024.112223
3-[n-tris(hydroxymethyl)methylamino] 2-hydroxypropanesulfonic	piperazine	0.7	0.3	0.25	n-hexane								IP	60	7	80	polyethersulfone					6			17.9	https://doi.org/10.1016/j.jece.2024.112223
polyethyleneimine		0.5		0.2	n-hexane				grignard reagent	0.26			IP	300	5	60	polysulfone	308	3.6	70	-1	6	2000	5	15.3333	https://doi.org/10.1016/j.memsci.2024.122483
4′-aminobenzo-15-crown-5-ether	piperazine	0.5	1	0.1	n-hexane								IP	30	2	60	polysulfone	278	3.1	48	-39.87	11	2000	1	9.75	https://doi.org/10.1016/j.seppur.2024.130276
piperazine		0.2		0.1	n-hexane		sodium phosphate	3					IP	10	1	40	polysulfone					7.5	7791.6	28.42	1.5	https://doi.org/10.1021/acsaenm.4c00741
1,4-butanediamine	piperazine	0.1	0.2	0.1	n-hexane		sodium phosphate	3					IP	10	1	40	polysulfone					7.5	7791.6	28.42	1.33	https://doi.org/10.1021/acsaenm.4c00741
1,4-butanediamine	piperazine	0.3	0.2	0.1	n-hexane		sodium phosphate	3					IP	10	1	40	polysulfone					7.5	7791.6	28.42	1.1	https://doi.org/10.1021/acsaenm.4c00741
1,4-butanediamine	piperazine	0.5	0.2	0.1	n-hexane		sodium phosphate	3					IP	10	1	40	polysulfone					7.5	7791.6	28.42	0.7	https://doi.org/10.1021/acsaenm.4c00741
polyethyleneimine		0.5		0.3	n-hexane						QTHEED	0.5	IP	60	10	50	polysulfone	786	6.3		33.25	4	2000	1	2.5	https://doi.org/10.1016/j.jwpe.2024.106759
dopamine		0.3		0.2	n-hexane						Polyvinylamine	0.1	IP	60	5	85	polyethersulfone		2.5	50	-2.5	4			6.4	https://doi.org/10.1016/j.jwpe.2024.106759
dopamine		0.3		0.2	n-hexane						Polyethylenimine(70000)	0.1	IP	60	5	85	polyethersulfone		3.4	42	-2.5	4			15.4	https://doi.org/10.1016/j.jwpe.2024.106759
dopamine		0.3		0.05	n-hexane						Polyethylenimine(70000)	0.1	IP	60	5	85	polyethersulfone					4			17.4	https://doi.org/10.1016/j.jwpe.2024.106759
dopamine		0.3		0.1	n-hexane						Polyethylenimine(70000)	0.1	IP	60	5	85	polyethersulfone					4			15.2	https://doi.org/10.1016/j.jwpe.2024.106759
dopamine		0.3		0.2	n-hexane						Polyethylenimine(70000)	0.1	IP	60	5	85	polyethersulfone					4			15.4	https://doi.org/10.1016/j.jwpe.2024.106759
dopamine		0.3		0.3	n-hexane						Polyethylenimine(70000)	0.1	IP	60	5	85	polyethersulfone					4			15.52	https://doi.org/10.1016/j.jwpe.2024.106759
dopamine		0.3		0.5	n-hexane						Polyvinylamine	0.1	IP	60	5	85	polyethersulfone					4			15.38	https://doi.org/10.1016/j.jwpe.2024.106759
dopamine		0.3		0.05	n-hexane						Polyvinylamine	0.1	IP	60	5	85	polyethersulfone					4			7.82	https://doi.org/10.1016/j.jwpe.2024.106759
dopamine		0.3		0.1	n-hexane						Polyvinylamine	0.1	IP	60	5	85	polyethersulfone					4			6.667	https://doi.org/10.1016/j.jwpe.2024.106759
dopamine		0.3		0.2	n-hexane						Polyvinylamine	0.1	IP	60	5	85	polyethersulfone					4			6.41	https://doi.org/10.1016/j.jwpe.2024.106759
dopamine		0.3		0.3	n-hexane						Polyvinylamine	0.1	IP	60	5	85	polyethersulfone					4			6.66	https://doi.org/10.1016/j.jwpe.2024.106759
dopamine		0.3		0.5	n-hexane						Polyvinylamine	0.1	IP	60	5	85	polyethersulfone					4			6.67	https://doi.org/10.1016/j.jwpe.2024.106759
dopamine		0.3		0.1	n-hexane						Polyethylenimine(70000)	0.1	IP	60	5	50	polyethersulfone					4			16.9	https://doi.org/10.1016/j.jwpe.2024.106759
dopamine		0.3		0.1	n-hexane						Polyethylenimine(70000)	0.1	IP	60	5	60	polyethersulfone					4			16.9	https://doi.org/10.1016/j.jwpe.2024.106759
dopamine		0.3		0.1	n-hexane						Polyethylenimine(70000)	0.1	IP	60	5	70	polyethersulfone					4			16.78	https://doi.org/10.1016/j.jwpe.2024.106759
dopamine		0.3		0.1	n-hexane						Polyethylenimine(70000)	0.1	IP	60	5	80	polyethersulfone					4			16.63	https://doi.org/10.1016/j.jwpe.2024.106759
dopamine		0.3		0.1	n-hexane						Polyethylenimine(70000)	0.1	IP	60	5	90	polyethersulfone					4			16.55	https://doi.org/10.1016/j.jwpe.2024.106759
dopamine		0.3		0.1	n-hexane						Polyvinylamine	0.1	IP	60	5	50	polyethersulfone					4			7.56	https://doi.org/10.1016/j.jwpe.2024.106759
dopamine		0.3		0.1	n-hexane						Polyvinylamine	0.1	IP	60	5	60	polyethersulfone					4			6.28	https://doi.org/10.1016/j.jwpe.2024.106759
dopamine		0.3		0.1	n-hexane						Polyvinylamine	0.1	IP	60	5	70	polyethersulfone					4			6.41	https://doi.org/10.1016/j.jwpe.2024.106759
dopamine		0.3		0.1	n-hexane						Polyvinylamine	0.1	IP	60	5	80	polyethersulfone					4			6.53	https://doi.org/10.1016/j.jwpe.2024.106759
dopamine		0.3		0.1	n-hexane						Polyvinylamine	0.1	IP	60	5	90	polyethersulfone					4			6.67	https://doi.org/10.1016/j.jwpe.2024.106759
dopamine		0.3		0.1	n-hexane						Polyethylenimine(70000)	0.1	IP	60	5	80	polyethersulfone					4			15.33	https://doi.org/10.1016/j.jwpe.2024.106759
dopamine		0.3		0.1	n-hexane						Polyethylenimine(70000)	0.1	IP	60	10	80	polyethersulfone					4			14.48	https://doi.org/10.1016/j.jwpe.2024.106759
dopamine		0.3		0.1	n-hexane						Polyethylenimine(70000)	0.1	IP	60	15	80	polyethersulfone					4			12.69	https://doi.org/10.1016/j.jwpe.2024.106759
dopamine		0.3		0.1	n-hexane						Polyethylenimine(70000)	0.1	IP	60	20	80	polyethersulfone					4			11.5	https://doi.org/10.1016/j.jwpe.2024.106759
dopamine		0.3		0.1	n-hexane						Polyethylenimine(70000)	0.1	IP	60	30	80	polyethersulfone					4			11.28	https://doi.org/10.1016/j.jwpe.2024.106759
dopamine		0.3		0.1	n-hexane						Polyvinylamine	0.1	IP	60	5	80	polyethersulfone					4			6.79	https://doi.org/10.1016/j.jwpe.2024.106759
dopamine		0.3		0.1	n-hexane						Polyvinylamine	0.1	IP	60	10	80	polyethersulfone					4			6.54	https://doi.org/10.1016/j.jwpe.2024.106759
dopamine		0.3		0.1	n-hexane						Polyvinylamine	0.1	IP	60	15	80	polyethersulfone					4			6.15	https://doi.org/10.1016/j.jwpe.2024.106759
dopamine		0.3		0.1	n-hexane						Polyvinylamine	0.1	IP	60	20	80	polyethersulfone					4			5.89	https://doi.org/10.1016/j.jwpe.2024.106759
dopamine		0.3		0.1	n-hexane						Polyvinylamine	0.1	IP	60	30	80	polyethersulfone					4			5.38	https://doi.org/10.1016/j.jwpe.2024.106759

## Sheet: Selectivity
Monomer A1	Monomer A2	Monomer A1 concentration, wt%	Monomer A2 concentration, wt%	TMC concentration, wt%	Organic solvent type	SDS concentration, wt%	Acid Acceptor in aqueous phase	Acid Acceptor in aqueous phase, wt%	Modifier X1 type in aqueous phase	Modifier loading in aqueous phase, wt%	Additive Layer	Additive Layer (wt%)	Type of IP	Polymerization time, s	Heat curing time, min	Heat curing temperature, degree	Substrate membrane type	MWCO	pore size (A)	WCA	Zeta Potential	TMP, bar	Solution con, ppm	MLR	Selectivity	DOI
polyallylamine		0.1		0.1	n-hexane								IP	30	10	70	polyketone	315	3.1	56	5	5	2000	20	11.3	https://doi.org/10.1016/j.memsci.2022.121251
polyallylamine		0.2		0.1	n-hexane								IP	30	10	70	polyketone	302	3.13	51	7.4	5	2000	20	45.2	https://doi.org/10.1016/j.memsci.2022.121251
polyallylamine		0.3		0.1	n-hexane								IP	30	10	70	polyketone	276	3.18	46	9.91	5	2000	20	82.43	https://doi.org/10.1016/j.memsci.2022.121251
polyallylamine		0.5		0.1	n-hexane								IP	30	10	70	polyketone	246	3.19	46	9.9	5	2000	20	85.1	https://doi.org/10.1016/j.memsci.2022.121251
polyallylamine		1		0.1	n-hexane								IP	30	10	70	polyketone	232	3.19	49	18.8	5	2000	20	89.2	https://doi.org/10.1016/j.memsci.2022.121251
polyallylamine		0.3		0.1	n-hexane								IP	10	10	70	polyketone					5	2000	20	9.4	https://doi.org/10.1016/j.memsci.2022.121251
polyallylamine		0.3		0.1	n-hexane								IP	60	10	70	polyketone					5	2000	20	60.1	https://doi.org/10.1016/j.memsci.2022.121251
polyallylamine		0.3		0.1	n-hexane								IP	180	10	70	polyketone					5	2000	20	35.2	https://doi.org/10.1016/j.memsci.2022.121251
polyallylamine		0.3		0.1	n-hexane								IP	300	10	70	polyketone					5	2000	20	32.1	https://doi.org/10.1016/j.memsci.2022.121251
polyethyleneimine		0.25		0.1	n-hexane	0.1	sodium carbonate	0.1					IP	120	10	70	polyethersulfone					8	2000	20	2.85714	https://doi.org/10.1016/j.desal.2018.10.019
polyethyleneimine		0.5		0.1	n-hexane	0.1	sodium carbonate	0.1					IP	120	10	70	polyethersulfone					8	2000	20	4.7619	https://doi.org/10.1016/j.desal.2018.10.019
polyethyleneimine		0.75		0.1	n-hexane	0.1	sodium carbonate	0.1					IP	120	10	70	polyethersulfone					8	2000	20	2.94118	https://doi.org/10.1016/j.desal.2018.10.019
polyethyleneimine		1		0.1	n-hexane	0.1	sodium carbonate	0.1					IP	120	10	70	polyethersulfone					8	2000	20	2.32558	https://doi.org/10.1016/j.desal.2018.10.019
polyethyleneimine		1.5		0.1	n-hexane	0.1	sodium carbonate	0.1					IP	120	10	70	polyethersulfone					8	2000	20	2.43902	https://doi.org/10.1016/j.desal.2018.10.019
polyethyleneimine		2		0.1	n-hexane	0.1	sodium carbonate	0.1					IP	120	10	70	polyethersulfone					8	2000	20	1.44928	https://doi.org/10.1016/j.desal.2018.10.019
polyethyleneimine		0.5		0.01	n-hexane	0.1	sodium carbonate	0.1					IP	180	10	70	polyethersulfone					8	2000	20	3.64964	https://doi.org/10.1016/j.desal.2018.10.019
polyethyleneimine		0.5		0.05	n-hexane	0.1	sodium carbonate	0.1					IP	180	10	70	polyethersulfone					8	2000	20	4.7619	https://doi.org/10.1016/j.desal.2018.10.019
polyethyleneimine		0.5		0.1	n-hexane	0.1	sodium carbonate	0.1					IP	180	10	70	polyethersulfone	340		70	13.98	8	2000	20	18.1818	https://doi.org/10.1016/j.desal.2018.10.019
polyethyleneimine		0.5		0.15	n-hexane	0.1	sodium carbonate	0.1					IP	180	10	70	polyethersulfone					8	2000	20	7.40741	https://doi.org/10.1016/j.desal.2018.10.019
polyethyleneimine		0.5		0.2	n-hexane	0.1	sodium carbonate	0.1					IP	180	10	70	polyethersulfone					8	2000	20	4.78469	https://doi.org/10.1016/j.desal.2018.10.019
polyethyleneimine		0.5		0.3	n-hexane	0.1	sodium carbonate	0.1					IP	180	10	70	polyethersulfone					8	2000	20	2.38095	https://doi.org/10.1016/j.desal.2018.10.019
polyethyleneimine		0.5		0.1	n-hexane	0.1	sodium carbonate	0.1					IP	180	10	50	polyethersulfone					8	2000	20	5.55556	https://doi.org/10.1016/j.desal.2018.10.019
polyethyleneimine		0.5		0.1	n-hexane	0.1	sodium carbonate	0.1					IP	180	10	60	polyethersulfone					8	2000	20	6.66667	https://doi.org/10.1016/j.desal.2018.10.019
polyethyleneimine		0.5		0.1	n-hexane	0.1	sodium carbonate	0.1					IP	180	10	70	polyethersulfone					8	2000	20	17.8571	https://doi.org/10.1016/j.desal.2018.10.019
polyethyleneimine		0.5		0.1	n-hexane	0.1	sodium carbonate	0.1					IP	180	10	80	polyethersulfone					8	2000	20	6.45161	https://doi.org/10.1016/j.desal.2018.10.019
polyethyleneimine		0.5		0.1	n-hexane	0.1	sodium carbonate	0.1					IP	180	10	90	polyethersulfone					8	2000	20	5.64972	https://doi.org/10.1016/j.desal.2018.10.019
polyethyleneimine		0.5		0.1	n-hexane	0.1	sodium carbonate	0.1					IP	180	0.5	70	polyethersulfone					8	2000	20	1.56006	https://doi.org/10.1016/j.desal.2018.10.019
polyethyleneimine		0.5		0.1	n-hexane	0.1	sodium carbonate	0.1					IP	180	5	70	polyethersulfone					8	2000	20	7.29927	https://doi.org/10.1016/j.desal.2018.10.019
polyethyleneimine		0.5		0.1	n-hexane	0.1	sodium carbonate	0.1					IP	180	10	70	polyethersulfone					8	2000	20	17.2414	https://doi.org/10.1016/j.desal.2018.10.019
polyethyleneimine		0.5		0.1	n-hexane	0.1	sodium carbonate	0.1					IP	180	15	70	polyethersulfone					8	2000	20	14.2857	https://doi.org/10.1016/j.desal.2018.10.019
polyethyleneimine		0.5		0.1	n-hexane	0.1	sodium carbonate	0.1					IP	180	20	70	polyethersulfone					8	2000	20	11.6279	https://doi.org/10.1016/j.desal.2018.10.019
polyethyleneimine		0.5		0.1	n-hexane	0.1	sodium carbonate	0.1					IP	180	30	70	polyethersulfone					8	2000	20	9.09091	https://doi.org/10.1016/j.desal.2018.10.019
polyethyleneimine		0.5		0.1	n-hexane	0.1	sodium carbonate	0.1					IP	30	10	70	polyethersulfone					8	2000	20	2.38095	https://doi.org/10.1016/j.desal.2018.10.019
polyethyleneimine		0.5		0.1	n-hexane	0.1	sodium carbonate	0.1					IP	60	10	70	polyethersulfone					8	2000	20	2.66667	https://doi.org/10.1016/j.desal.2018.10.019
polyethyleneimine		0.5		0.1	n-hexane	0.1	sodium carbonate	0.1					IP	90	10	70	polyethersulfone					8	2000	20	3.38983	https://doi.org/10.1016/j.desal.2018.10.019
polyethyleneimine		0.5		0.1	n-hexane	0.1	sodium carbonate	0.1					IP	120	10	70	polyethersulfone					8	2000	20	4.03226	https://doi.org/10.1016/j.desal.2018.10.019
polyethyleneimine		0.5		0.1	n-hexane	0.1	sodium carbonate	0.1					IP	180	10	70	polyethersulfone					8	2000	20	8	https://doi.org/10.1016/j.desal.2018.10.019
polyethyleneimine		0.5		0.1	n-hexane	0.1	sodium carbonate	0.1					IP	240	10	70	polyethersulfone					8	2000	20	7.5188	https://doi.org/10.1016/j.desal.2018.10.019
polyethyleneimine		0.5		0.1	n-hexane	0.1	sodium carbonate	0.1					IP	300	10	70	polyethersulfone					8	2000	20	6.36943	https://doi.org/10.1016/j.desal.2018.10.019
polyethyleneimine		0.5		0.3	n-hexane								IP	60	10	50	polysulfone	408	2.7		5.4	6	2000	1	9.34	https://doi.org/10.1016/j.desal.2021.115519
polyethyleneimine		0.5		0.3	n-hexane						bis-quaternary ammonium salt	3	IP	60	10	50	polysulfone	508	2.7		24.6	6	2000	1	10.3	https://doi.org/10.1016/j.desal.2021.115519
piperazine		0.3		0.05	n-hexane								RIP	60	15	60	polyethylene					6	1000	20	2.64	https://doi.org/10.1016/j.desal.2023.116463
piperazine		0.3		0.075	n-hexane								RIP	60	15	60	polyethylene					6	1000	20	5	https://doi.org/10.1016/j.desal.2023.116463
piperazine		0.3		0.1	n-hexane								RIP	60	15	60	polyethylene					6	1000	20	9.54	https://doi.org/10.1016/j.desal.2023.116463
piperazine		0.3		0.15	n-hexane								RIP	60	15	60	polyethylene					6	1000	20	18.1	https://doi.org/10.1016/j.desal.2023.116463
piperazine		0.3		0.2	n-hexane								RIP	60	15	60	polyethylene					6	1000	20	16.69	https://doi.org/10.1016/j.desal.2023.116463
piperazine		0.025		0.15	n-hexane								RIP	60	15	60	polyethylene	700	4.3	72	-25.5	6	1000	20	1.08	https://doi.org/10.1016/j.desal.2023.116463
piperazine		0.05		0.15	n-hexane								RIP	60	15	60	polyethylene	400	3.7	65.4	-18.9	6	1000	20	2.19	https://doi.org/10.1016/j.desal.2023.116463
piperazine		0.1		0.15	n-hexane								RIP	60	15	60	polyethylene	400	3.1	73.2	-13.4	6	1000	20	6.65	https://doi.org/10.1016/j.desal.2023.116463
piperazine		0.3		0.15	n-hexane								RIP	60	15	60	polyethylene	270	2.8	57.1	-0.15	6	1000	20	18.11	https://doi.org/10.1016/j.desal.2023.116463
piperazine		0.5		0.15	n-hexane								RIP	60	15	60	polyethylene	270	2.7	49	-0.6	6	1000	20	16.5	https://doi.org/10.1016/j.desal.2023.116463
piperazine		0.3		0.15	n-hexane								RIP	60	15	60	polyethylene					6	1000	1	23.44	https://doi.org/10.1016/j.desal.2023.116463
polyethyleneimine		0.3		0.1	n-hexane	0.1	sodium carbonate	0.1	Cyclen	0.06			IP	180	6	80	polysulfone	725	6.8	60	5.4	5	2000	5	6.97	https://doi.org/10.1016/j.desal.2023.116575
polyethyleneimine		1		0.05	n-hexane								IP	240	15	60	polysulfone	752	2.7	35	8.6	6	1000	1	3.28	https://doi.org/10.1016/j.desal.2023.116814
polyethyleneimine		1		0.05	n-hexane								RIP	240	15	60	polysulfone	199	2.2	57.4	24.6	6	1000	1	46.6	https://doi.org/10.1016/j.desal.2023.116814
polyethyleneimine		1		0.05	n-hexane								RIP	240	15	60	polyethylene	475	2.51	34.5	25.3	6	1000	1	49.2	https://doi.org/10.1016/j.desal.2023.116814
polyethyleneimine		0.05		0.05	n-hexane								RIP	240	15	60	polyethylene					6	1000	20	16.69	https://doi.org/10.1016/j.desal.2023.116814
polyethyleneimine		0.5		0.05	n-hexane								RIP	240	15	60	polyethylene					6	1000	20	22.2	https://doi.org/10.1016/j.desal.2023.116814
polyethyleneimine		1		0.05	n-hexane								RIP	240	15	60	polyethylene					6	1000	20	41.16	https://doi.org/10.1016/j.desal.2023.116814
polyethyleneimine		1.5		0.05	n-hexane								RIP	240	15	60	polyethylene					6	1000	20	25.06	https://doi.org/10.1016/j.desal.2023.116814
polyethyleneimine		2		0.05	n-hexane								RIP	240	15	60	polyethylene					6	1000	20	24.2	https://doi.org/10.1016/j.desal.2023.116814
polyethyleneimine		1		0.01	n-hexane								RIP	240	15	60	polyethylene					6	1000	20	8.8	https://doi.org/10.1016/j.desal.2023.116814
polyethyleneimine		1		0.05	n-hexane								RIP	240	15	60	polyethylene					6	1000	20	41.6	https://doi.org/10.1016/j.desal.2023.116814
polyethyleneimine		1		0.1	n-hexane								RIP	240	15	60	polyethylene					6	1000	20	36.8	https://doi.org/10.1016/j.desal.2023.116814
polyethyleneimine		1		0.15	n-hexane								RIP	240	15	60	polyethylene					6	1000	20	29.7	https://doi.org/10.1016/j.desal.2023.116814
polyethyleneimine		1		0.2	n-hexane								RIP	240	15	60	polyethylene					6	1000	20	24.8	https://doi.org/10.1016/j.desal.2023.116814
polyethyleneimine		0.5		0.2	n-hexane	0.05							IP	180	30	60	polyethersulfone	896	2.65	62.5	10.3	4	3000	50	16.5	https://doi.org/10.1016/j.desal.2024.117394
polyethyleneimine		0.5		0.2	n-hexane	0.05					Polyethylenimine(600)	0.5	IP	180	30	60	polyethersulfone	367	1.88	65.4	11.9	4	3000	50	23.5	https://doi.org/10.1016/j.desal.2024.117394
polyethyleneimine		0.5		0.2	n-hexane	0.05					Polyethylenimine(1800)	0.5	IP	180	30	60	polyethersulfone	384	1.91	59	19.4	4	3000	50	38.9	https://doi.org/10.1016/j.desal.2024.117394
polyethyleneimine		0.5		0.2	n-hexane	0.05					Polyethylenimine(10000)	0.5	IP	180	30	60	polyethersulfone	396	1.89	56.1	33.7	4	3000	50	50	https://doi.org/10.1016/j.desal.2024.117394
polyethyleneimine		0.5		0.2	n-hexane	0.05					Polyethylenimine(70000)	0.5	IP	180	30	60	polyethersulfone	500	2.24	61.9	26.4	4	3000	50	82.9	https://doi.org/10.1016/j.desal.2024.117394
polyethyleneimine		0.5		0.3	hexane						1-(2-hydroxyethyl)-1,3,5,7-tetraazaadamantane-1-ium bromide	0.5	IP	60	10	50	polysulfone	646	4.6	76.7	10	6	2000	5	0.52	https://doi.org/10.1016/j.apsusc.2021.152161
piperazine		1		0.1	hexane								IP	30	2	60	polysulfone	280	3.52	44.6	-18	6	2000	1	5.8	https://doi.org/10.1016/j.apsusc.2023.156434
piperazine		0.5		0.15	toulene								IP	60	8	80	polyacrylonitrile	791	4.8	30	-39	6	2100	20	1.86	https://doi.org/10.1016/j.memsci.2020.117997
piperazine		0.5		0.15	toulene						1-(3-aminopropyl)3-methylimidazolium bis(trifluoromethanesulfonylimide)	0.5	IP	60	8	80	polyacrylonitrile	635	4.2	38.2	5	6	2100	20	3.24	https://doi.org/10.1016/j.memsci.2020.117997
piperazine		0.5		0.15	toulene						1-(3-aminopropyl)3-methylimidazolium bis(trifluoromethanesulfonylimide)	1	IP	60	8	80	polyacrylonitrile	576	3.6	42.2	10	6	2100	20	4.75	https://doi.org/10.1016/j.memsci.2020.117997
piperazine		0.5		0.15	toulene						1-(3-aminopropyl)3-methylimidazolium bis(trifluoromethanesulfonylimide)	1.5	IP	60	8	80	polyacrylonitrile	532	3.5	44.5	22	6	2100	20	6.86	https://doi.org/10.1016/j.memsci.2020.117997
piperazine		0.5		0.15	toulene						1-(3-aminopropyl)3-methylimidazolium bis(trifluoromethanesulfonylimide)	2	IP	60	8	80	polyacrylonitrile	477	3.2	46.8	28	6	2100	20	8.06	https://doi.org/10.1016/j.memsci.2020.117997
polyethyleneimine		0.5		0.3	n-heptane						3,5-dimethylhydrazide-benzyl trimethyl ammonium bromide	0.5	IP	60	10	60	polyethersulfone	583	2.3		57.4	4	2000	5	67.8	https://doi.org/10.1016/j.memsci.2022.120802
polyethyleneimine		0.25		0.22	n-hexane								RIP	15	5	90	polyethersulfone	248	2.44	65	40	15	2000	20	9.22	https://doi.org/10.1016/j.memsci.2022.120809
polyethyleneimine		0.8		0.1	n-hexane								IP	60	8	80	polysulfone	377	3.79	47.7	26.3	8	2100	20	7.28	https://doi.org/10.1016/j.memsci.2023.121468
3-diamino-methyl-cyclohexyltriethoxysilane	polyethyleneimine	0.008	0.792	0.1	n-hexane								IP	60	8	80	polysulfone	438	3.9	44.4	26.7	8	2100	20	9.21	https://doi.org/10.1016/j.memsci.2023.121468
3-diamino-methyl-cyclohexyltriethoxysilane	polyethyleneimine	0.02	0.78	0.1	n-hexane								IP	60	8	80	polysulfone	551	4.1	40.04	28.1	8	2100	20	12.96	https://doi.org/10.1016/j.memsci.2023.121468
3-diamino-methyl-cyclohexyltriethoxysilane	polyethyleneimine	0.04	0.76	0.1	n-hexane								IP	60	8	80	polysulfone	825	4.59	49.01	28.9	8	2100	20	11.35	https://doi.org/10.1016/j.memsci.2023.121468
3-diamino-methyl-cyclohexyltriethoxysilane	polyethyleneimine	0.1	0.73	0.1	n-hexane								IP	60	8	80	polysulfone	1000	5.61	50.1	29.7	8	2100	20	9.29	https://doi.org/10.1016/j.memsci.2023.121468
3-diamino-methyl-cyclohexyltriethoxysilane		0.8		0.1	n-hexane								IP	60	8	80	polysulfone			51.1	21.7	8	2100	20	5.91	https://doi.org/10.1016/j.memsci.2023.121468
piperazine		2		0.5	n-hexane								IP	30	6					53.9	-21.2	5	2000	100	8.1	https://doi.org/10.1016/j.memsci.2023.121634
piperazine		2		0.5	n-hexane						triethylenetetramine	0.2	IP	30	6					39.5	-12.1	5	2000	100	13.1	https://doi.org/10.1016/j.memsci.2023.121634
piperazine		2		0.5	n-hexane						triethylenetetramine	0.5	IP	30	6					34.7	-5.4	5	2000	100	33.4	https://doi.org/10.1016/j.memsci.2023.121634
piperazine		2		0.5	n-hexane						triethylenetetramine	1	IP	30	6					32.9	-4.09	5	2000	100	71.3	https://doi.org/10.1016/j.memsci.2023.121634
piperazine		2		0.5	n-hexane						triethylenetetramine	2	IP	30	6				4.75	23.4	-2.8	5	2000	100	104	https://doi.org/10.1016/j.memsci.2023.121634
piperazine		2		0.5	n-hexane						triethylenetetramine	3	IP	30	6					22.1	-0.8	5	2000	100	92.1	https://doi.org/10.1016/j.memsci.2023.121634
piperazine		2		0.5	n-hexane						triethylenetetramine	2	IP	30	6					39.5	-12.1	5	2000	5	98.5	https://doi.org/10.1016/j.memsci.2023.121634
ethylenediamine-terminated polyethylenimine		0.05		0.15	n-hexane	0.1							IP	180	10	40	polysulfone					4	2000	60	4.9	https://doi.org/10.1016/j.memsci.2023.122351
ethylenediamine-terminated polyethylenimine		0.25		0.15	n-hexane	0.1							IP	180	10	40	polysulfone					4	2000	60	19.6	https://doi.org/10.1016/j.memsci.2023.122351
ethylenediamine-terminated polyethylenimine		0.5		0.15	n-hexane	0.1							IP	180	10	40	polysulfone					4	2000	60	40.2	https://doi.org/10.1016/j.memsci.2023.122351
ethylenediamine-terminated polyethylenimine		0.75		0.15	n-hexane	0.1							IP	180	10	40	polysulfone					4	2000	60	62	https://doi.org/10.1016/j.memsci.2023.122351
ethylenediamine-terminated polyethylenimine		1		0.15	n-hexane	0.1							IP	180	10	40	polysulfone					4	2000	60	56.3	https://doi.org/10.1016/j.memsci.2023.122351
ethylenediamine-terminated polyethylenimine		1.25		0.15	n-hexane	0.1							IP	180	10	40	polysulfone					4	2000	60	32.2	https://doi.org/10.1016/j.memsci.2023.122351
ethylenediamine-terminated polyethylenimine		0.75		0.05	n-hexane	0.1							IP	180	10	40	polysulfone					4	2000	60	4.4	https://doi.org/10.1016/j.memsci.2023.122351
ethylenediamine-terminated polyethylenimine		0.75		0.1	n-hexane	0.1							IP	180	10	40	polysulfone					4	2000	60	17	https://doi.org/10.1016/j.memsci.2023.122351
ethylenediamine-terminated polyethylenimine		0.75		0.15	n-hexane	0.1							IP	180	10	40	polysulfone					4	2000	60	42.4	https://doi.org/10.1016/j.memsci.2023.122351
ethylenediamine-terminated polyethylenimine		0.75		0.2	n-hexane	0.1							IP	180	10	40	polysulfone					4	2000	60	72.3	https://doi.org/10.1016/j.memsci.2023.122351
ethylenediamine-terminated polyethylenimine		0.75		0.25	n-hexane	0.1							IP	180	10	40	polysulfone					4	2000	60	68.2	https://doi.org/10.1016/j.memsci.2023.122351
ethylenediamine-terminated polyethylenimine		0.75		0.3	n-hexane	0.1							IP	180	10	40	polysulfone					4	2000	60	55.3	https://doi.org/10.1016/j.memsci.2023.122351
ethylenediamine-terminated polyethylenimine		0.75		0.2	n-hexane	0.1							IP	30	10	40	polysulfone					4	2000	60	33.8	https://doi.org/10.1016/j.memsci.2023.122351
ethylenediamine-terminated polyethylenimine		0.75		0.2	n-hexane	0.1							IP	60	10	40	polysulfone					4	2000	60	47.6	https://doi.org/10.1016/j.memsci.2023.122351
ethylenediamine-terminated polyethylenimine		0.75		0.2	n-hexane	0.1							IP	180	10	40	polysulfone					4	2000	60	73.8	https://doi.org/10.1016/j.memsci.2023.122351
ethylenediamine-terminated polyethylenimine		0.75		0.2	n-hexane	0.1							IP	300	10	40	polysulfone					4	2000	60	61.2	https://doi.org/10.1016/j.memsci.2023.122351
ethylenediamine-terminated polyethylenimine		0.75		0.2	n-hexane	0.1							IP	600	10	40	polysulfone					4	2000	60	64.8	https://doi.org/10.1016/j.memsci.2023.122351
ethylenediamine-terminated polyethylenimine		0.75		0.2	n-hexane	0.1							IP	180	10	40	polysulfone					4	2000	60	13.6	https://doi.org/10.1016/j.memsci.2023.122351
ethylenediamine-terminated polyethylenimine		0.75		0.2	n-hexane	0.1							IP	180	10	50	polysulfone					4	2000	60	29.6	https://doi.org/10.1016/j.memsci.2023.122351
ethylenediamine-terminated polyethylenimine		0.75		0.2	n-hexane	0.1							IP	180	10	60	polysulfone					4	2000	60	76.4	https://doi.org/10.1016/j.memsci.2023.122351
ethylenediamine-terminated polyethylenimine		0.75		0.2	n-hexane	0.1							IP	180	10	70	polysulfone					4	2000	60	41.2	https://doi.org/10.1016/j.memsci.2023.122351
ethylenediamine-terminated polyethylenimine		0.75		0.2	n-hexane	0.1							IP	180	10	80	polysulfone					4	2000	60	34.4	https://doi.org/10.1016/j.memsci.2023.122351
ethylenediamine-terminated polyethylenimine		0.75		0.2	n-hexane	0.1							IP	180	10	90	polysulfone					4	2000	60	34.8	https://doi.org/10.1016/j.memsci.2023.122351
ethylenediamine-terminated polyethylenimine		0.75		0.2	n-hexane	0.1							IP	180	0	60	polysulfone					4	2000	60	4.3	https://doi.org/10.1016/j.memsci.2023.122351
ethylenediamine-terminated polyethylenimine		0.75		0.2	n-hexane	0.1							IP	180	5	60	polysulfone					4	2000	60	16.7	https://doi.org/10.1016/j.memsci.2023.122351
ethylenediamine-terminated polyethylenimine		0.75		0.2	n-hexane	0.1							IP	180	10	60	polysulfone					4	2000	60	42.5	https://doi.org/10.1016/j.memsci.2023.122351
ethylenediamine-terminated polyethylenimine		0.75		0.2	n-hexane	0.1							IP	180	15	60	polysulfone					4	2000	60	72.2	https://doi.org/10.1016/j.memsci.2023.122351
ethylenediamine-terminated polyethylenimine		0.75		0.2	n-hexane	0.1							IP	180	20	60	polysulfone					4	2000	60	67.9	https://doi.org/10.1016/j.memsci.2023.122351
ethylenediamine-terminated polyethylenimine		0.75		0.2	n-hexane	0.1							IP	180	30	60	polysulfone					4	2000	60	5.54	https://doi.org/10.1016/j.memsci.2023.122351
ethylenediamine-terminated polyethylenimine		0.75		0.2	n-hexane	0							IP	180	10	60	polysulfone					4	2000	60	20	https://doi.org/10.1016/j.memsci.2023.122351
ethylenediamine-terminated polyethylenimine		0.75		0.2	n-hexane	0.1							IP	180	10	60	polysulfone					4	2000	60	31.1	https://doi.org/10.1016/j.memsci.2023.122351
ethylenediamine-terminated polyethylenimine		0.75		0.2	n-hexane	0.15							IP	180	10	60	polysulfone					4	2000	60	78.9	https://doi.org/10.1016/j.memsci.2023.122351
ethylenediamine-terminated polyethylenimine		0.75		0.2	n-hexane	0.2							IP	180	10	60	polysulfone					4	2000	60	61.2	https://doi.org/10.1016/j.memsci.2023.122351
ethylenediamine-terminated polyethylenimine		0.75		0.2	n-hexane	0.25							IP	180	10	60	polysulfone					4	2000	60	57.3	https://doi.org/10.1016/j.memsci.2023.122351
polyethyleneimine		0.5		0.125	n-hexane				diazo-18-crown-6	0.08			IP	180	5	80	polysulfone	407	6.4	45.6	5.1	6	2000	20	10.57	https://doi.org/10.1016/j.memsci.2024.122484
polyethyleneimine		0.5		0.125	n-hexane				diazo-18-crown-6	0.08			IP	180	5	80	polysulfone					6	2000	50	11.8	https://doi.org/10.1016/j.memsci.2024.122484
polyethyleneimine		5		0.1	n-hexane	0.1	sodium carbonate	0.1					IP	180	10	70	polyethersulfone	468		56.8	10	3	2000	20	6.25	https://doi.org/10.1016/j.seppur.2020.118042
polyethyleneimine		5		0.1	n-hexane	0.1	sodium carbonate	0.1	GQDs-NH2	0.005			IP	180	10	70	polyethersulfone			48.9		3	2000	20	8	https://doi.org/10.1016/j.seppur.2020.118042
polyethyleneimine		5		0.1	n-hexane	0.1	sodium carbonate	0.1	GQDs-NH2	0.01			IP	180	10	70	polyethersulfone			27.5		3	2000	20	9.09091	https://doi.org/10.1016/j.seppur.2020.118042
polyethyleneimine		5		0.1	n-hexane	0.1	sodium carbonate	0.1	GQDs-NH2	0.03			IP	180	10	70	polyethersulfone	535		24	12.5	3	2000	20	8.88889	https://doi.org/10.1016/j.seppur.2020.118042
polyethyleneimine		5		0.1	n-hexane	0.1	sodium carbonate	0.1	GQDs-NH2	0.05			IP	180	10	70	polyethersulfone			21.7		3	2000	20	8	https://doi.org/10.1016/j.seppur.2020.118042
polyethyleneimine		5		0.1	n-hexane	0.1	sodium carbonate	0.1	GQDs-NH2	0.07			IP	180	10	70	polyethersulfone	639		15.7		3	2000	20	4.44444	https://doi.org/10.1016/j.seppur.2020.118042
polyethyleneimine		5		0.1	n-hexane	0.1	sodium carbonate	0.1	GQDs-NH2	0.1			IP	180	10	70	polyethersulfone			18.5	11.42	3	2000	20	2.92398	https://doi.org/10.1016/j.seppur.2020.118042
polyethyleneimine		0.5		0.1	n-hexane								IP	300	15	60	polyethersulfone			61.1	19.1	4	2000	30	7.06	https://doi.org/10.1016/j.seppur.2021.120419
polyethyleneimine		0.5		0.1	n-hexane				γ-cyclodextrins	0.1			IP	300	15	60	polyethersulfone			52.1	19.4	4	2000	30	7.4	https://doi.org/10.1016/j.seppur.2021.120419
polyethyleneimine		0.5		0.1	n-hexane				γ-cyclodextrins	0.3			IP	300	15	60	polyethersulfone			51.2	22.8	4	2000	30	10.68	https://doi.org/10.1016/j.seppur.2021.120419
polyethyleneimine		0.5		0.1	n-hexane				γ-cyclodextrins	0.5			IP	300	15	60	polyethersulfone			49.3	24.6	4	2000	30	7.23	https://doi.org/10.1016/j.seppur.2021.120419
polyethyleneimine		0.5		0.1	n-hexane				γ-cyclodextrins	0.7			IP	300	15	60	polyethersulfone			45.4	24.6	4	2000	30	1.25	https://doi.org/10.1016/j.seppur.2021.120419
polyethyleneimine		0.5		0.1	n-hexane				γ-cyclodextrins	0.9			IP	300	15	60	polyethersulfone			44.1	26.6	4	2000	30	1.19	https://doi.org/10.1016/j.seppur.2021.120419
polyethyleneimine		0.5		0.1	n-hexane				γ-cyclodextrins	0.3			IP	300	15	50	polyethersulfone					4	2000	30	0.97	https://doi.org/10.1016/j.seppur.2021.120419
polyethyleneimine		0.5		0.1	n-hexane				γ-cyclodextrins	0.3			IP	300	15	60	polyethersulfone					4	2000	30	10.68	https://doi.org/10.1016/j.seppur.2021.120419
polyethyleneimine		0.5		0.1	n-hexane				γ-cyclodextrins	0.3			IP	300	15	70	polyethersulfone					4	2000	30	1.7	https://doi.org/10.1016/j.seppur.2021.120419
polyethyleneimine		0.5		0.1	n-hexane				γ-cyclodextrins	0.3			IP	300	15	80	polyethersulfone					4	2000	30	1.31	https://doi.org/10.1016/j.seppur.2021.120419
polyethyleneimine		0.5		0.1	n-hexane				γ-cyclodextrins	0.3			IP	300	15	90	polyethersulfone					4	2000	30	1.91	https://doi.org/10.1016/j.seppur.2021.120419
polyethyleneimine		0.5		0.1	n-hexane				γ-cyclodextrins	0.3			IP	300	5	60	polyethersulfone					4	2000	30	1.06	https://doi.org/10.1016/j.seppur.2021.120419
polyethyleneimine		0.5		0.1	n-hexane				γ-cyclodextrins	0.3			IP	300	10	60	polyethersulfone					4	2000	30	3.51	https://doi.org/10.1016/j.seppur.2021.120419
polyethyleneimine		0.5		0.1	n-hexane				γ-cyclodextrins	0.3			IP	300	15	60	polyethersulfone					4	2000	30	10.68	https://doi.org/10.1016/j.seppur.2021.120419
polyethyleneimine		0.5		0.1	n-hexane				γ-cyclodextrins	0.3			IP	300	20	60	polyethersulfone					4	2000	30	2.23	https://doi.org/10.1016/j.seppur.2021.120419
polyethyleneimine		0.5		0.1	n-hexane				γ-cyclodextrins	0.3			IP	300	25	60	polyethersulfone					4	2000	30	3.18	https://doi.org/10.1016/j.seppur.2021.120419
triethylamine	piperazine	0.5	2	0.5	n-hexane								IP	30			polyether sulfone/sulfonated polysulfone	392		35.2	-20	5	2000	20	5	https://doi.org/10.1016/j.seppur.2022.122968
polyethyleneimine		0.05		0.02	heptane				Polyhedral oligomeric silsesquioxanes	0.083			IP		10	60	polyether sulfone/sulfonated polysulfone	382	2.12	82.4	33.2	5	2000	1	12.03	https://doi.org/10.1016/j.seppur.2023.124875
polyethyleneimine		0.5		0.1	hexane								IP	180	15	60	polyether sulfone/sulfonated polysulfone	514	5.8	61.2	17.3	4.5	2000	30	6.93	https://doi.org/10.1016/j.seppur.2023.125206
polyethyleneimine		0.5		0.1	hexane				γ-cyclodextrins	0.1			IP	180	15	60	polyether sulfone/sulfonated polysulfone			49.1	2.71	4.5	2000	30	13.2	https://doi.org/10.1016/j.seppur.2023.125206
polyethyleneimine		0.5		0.1	hexane				γ-cyclodextrins	0.3			IP	180	15	60	polyether sulfone/sulfonated polysulfone	399	5.2	30.8	0.93	4.5	2000	30	23.4	https://doi.org/10.1016/j.seppur.2023.125206
polyethyleneimine		0.5		0.1	hexane				γ-cyclodextrins	0.5			IP	180	15	60	polyether sulfone/sulfonated polysulfone			24.3	0.33	4.5	2000	30	16.7	https://doi.org/10.1016/j.seppur.2023.125206
polyethyleneimine		0.5		0.1	hexane				γ-cyclodextrins	0.7			IP	180	15	60	polyether sulfone/sulfonated polysulfone			20.9	3.7	4.5	2000	30	11.5	https://doi.org/10.1016/j.seppur.2023.125206
polyethyleneimine		0.5		0.1	hexane				γ-cyclodextrins	0.9			IP	180	15	60	polyether sulfone/sulfonated polysulfone			17.5	8.5	4.5	2000	30	11.03	https://doi.org/10.1016/j.seppur.2023.125206
polyethyleneimine		0.5		0.1	Isopar E								IP	120	5	70	polyacrylonitrile	334.2	2.5	49.4	-28	5	6000	5	43.8	https://doi.org/10.1016/j.seppur.2023.126184
polyethyleneimine		0.5		0.1	Isopar E						3-Bromopropyl trimethylammonium bromide	4	IP	120	5	70	polyacrylonitrile	268.3	2.1	44.3	-14.2	5	6000	5	95.8	https://doi.org/10.1016/j.seppur.2023.126184
piperazine		1		0.1	n-hexane								IP	120	5	70	polysulfone	187		28.2	-34.5	6	2000	20	8.71	https://doi.org/10.1016/j.jwpe.2023.103894
piperazine	polyethyleneimine	0.8	0.2	0.1	n-hexane								IP	60	5	60	polysulfone			26.1		6	2000	20	22.92	https://doi.org/10.1016/j.jwpe.2023.103894
piperazine	polyethyleneimine	0.6	0.4	0.1	n-hexane								IP	60	5	60	polysulfone	209		22.7		6	2000	20	32.7	https://doi.org/10.1016/j.jwpe.2023.103894
piperazine	polyethyleneimine	0.4	0.6	0.1	n-hexane								IP	60	5	60	polysulfone			20	-5	6	2000	20	22.4	https://doi.org/10.1016/j.jwpe.2023.103894
piperazine	polyethyleneimine	0.2	0.8	0.1	n-hexane								IP	60	5	60	polysulfone			33.3		6	2000	20	12.4	https://doi.org/10.1016/j.jwpe.2023.103894
polyethyleneimine		1		0.1	n-hexane								IP	60	5	60	polysulfone			34.8		6	2000	20	9.79	https://doi.org/10.1016/j.jwpe.2023.103894
polyethyleneimine	piperazine	0.3	0.2	0.1	Isopar E								IP	60	5	70	polyacrylonitrile	334	2.5	49.1	-30	5	2000	5	43	https://doi.org/10.1016/j.advmem.2023.100065
polyethyleneimine	piperazine	0.3	0.2	0.1	Isopar E						3-epoxypropyl trimethyl ammonium chloride	4	IP	60	5	70	polyacrylonitrile	299.9	2.5	35.3	12.3	5	2000	5	151	https://doi.org/10.1016/j.advmem.2023.100065
aminofunctionalized poly(ionic liquids)		1		0.3	hexane								IP	60	10	50	polysulfone	525	5.4		6.74	6	2000	1	6.02	https://doi.org/10.1002/admi.202201797
aminofunctionalized poly(ionic liquids)		1		0.3	hexane								IP	60	10	50	polysulfone					6	2000	5	7.15	https://doi.org/10.1002/admi.202201797
m-Phenylenediamine	piperazine	1	0.1	0.1	hexane		sodium phosphate	5					IP	30	6	40	polysulfone					5	11500	27.8	12.44	https://doi.org/10.1039/D3RA04258H
m-Phenylenediamine	piperazine	0.5	0.1	0.1	hexane		sodium phosphate	5					IP	30	6	40	polysulfone					5	11500	27.8	18.08	https://doi.org/10.1039/D3RA04258H
m-Phenylenediamine	piperazine	0.1	0.1	0.1	hexane		sodium phosphate	5					IP	30	6	40	polysulfone					5	11500	27.8	32.13	https://doi.org/10.1039/D3RA04258H
m-Phenylenediamine	piperazine	0.02	0.1	0.1	hexane		sodium phosphate	5					IP	30	6	40	polysulfone					5	11500	27.8	55.79	https://doi.org/10.1039/D3RA04258H
m-Phenylenediamine	piperazine	0.01	0.1	0.1	hexane								IP	30	6	40	polysulfone					5	11500	27.8	45.16	https://doi.org/10.1039/D3RA04258H
piperazine		0.05		0.1	hexane								IP	180	5	70	polysulfone				-49	10	2000	20	0.47	https://doi.org/10.1016/j.memsci.2024.122728
piperazine		0.1		0.1	hexane								IP	180	5	70	polysulfone				-36	10	2000	20	1	https://doi.org/10.1016/j.memsci.2024.122728
piperazine		0.5		0.1	hexane								IP	180	5	70	polysulfone				-20.5	10	2000	20	6.22	https://doi.org/10.1016/j.memsci.2024.122728
piperazine		1		0.1	hexane								IP	180	5	70	polysulfone				-10.01	10	2000	20	16.7	https://doi.org/10.1016/j.memsci.2024.122728
piperazine		2		0.1	hexane								IP	180	5	70	polysulfone				-1.29	10	2000	20	17.7	https://doi.org/10.1016/j.memsci.2024.122728
piperazine		4		0.1	hexane								IP	180	5	70	polysulfone				10.6	10	2000	20	150	https://doi.org/10.1016/j.memsci.2024.122728
piperazine		8		0.1	hexane								IP	180	5	70	polysulfone				9.09	10	2000	20	103	https://doi.org/10.1016/j.memsci.2024.122728
piperazine		4		0.01	hexane								IP	180	5	70	polysulfone				9.35	10	2000	20	2	https://doi.org/10.1016/j.memsci.2024.122728
piperazine		4		0.025	hexane								IP	180	5	70	polysulfone				8.8	10	2000	20	4	https://doi.org/10.1016/j.memsci.2024.122728
piperazine		4		0.05	hexane								IP	180	5	70	polysulfone				8.7	10	2000	20	16.2	https://doi.org/10.1016/j.memsci.2024.122728
piperazine		4		0.2	hexane								IP	180	5	70	polysulfone				1.27	10	2000	20	36	https://doi.org/10.1016/j.memsci.2024.122728
piperazine		4		0.1	hexane								IP	30	5	70	polysulfone				2.2	10	2000	20	42	https://doi.org/10.1016/j.memsci.2024.122728
piperazine		4		0.1	hexane								IP	60	5	70	polysulfone				8.8	10	2000	20	55	https://doi.org/10.1016/j.memsci.2024.122728
piperazine		4		0.1	hexane								IP	300	5	70	polysulfone				8.5	10	2000	20	135	https://doi.org/10.1016/j.memsci.2024.122728
piperazine		4		0.1	hexane								IP	600	5	70	polysulfone				8.7	10	2000	20	130	https://doi.org/10.1016/j.memsci.2024.122728
Aminomalononitrile	polyethyleneimine	0.7	0.5	0.1	n-hexane								IP	60	10	60	polyethersulfone	440	4.9	39.4	21.2	6	2000	5	29	https://doi.org/10.1016/j.cej.2024.150659
Aminomalononitrile	polyethyleneimine	0.7	0.5	0.1	n-hexane								IP	60	10	60	polyethersulfone					6	3000	5	25.1	https://doi.org/10.1016/j.cej.2024.150659
3-[n-tris(hydroxymethyl)methylamino] 2-hydroxypropanesulfonic	piperazine	0.1	0.3	0.25	n-hexane								IP	60	7	80	polyethersulfone					6	2000	20	1.19	https://doi.org/10.1016/j.jece.2024.112223
3-[n-tris(hydroxymethyl)methylamino] 2-hydroxypropanesulfonic	piperazine	0.2	0.3	0.25	n-hexane								IP	60	7	80	polyethersulfone					6	2000	20	1.13	https://doi.org/10.1016/j.jece.2024.112223
3-[n-tris(hydroxymethyl)methylamino] 2-hydroxypropanesulfonic	piperazine	0.3	0.3	0.25	n-hexane								IP	60	7	80	polyethersulfone					6	2000	20	1.06	https://doi.org/10.1016/j.jece.2024.112223
3-[n-tris(hydroxymethyl)methylamino] 2-hydroxypropanesulfonic	piperazine	0.4	0.3	0.25	n-hexane								IP	60	7	80	polyethersulfone					6	2000	20	1.02	https://doi.org/10.1016/j.jece.2024.112223
3-[n-tris(hydroxymethyl)methylamino] 2-hydroxypropanesulfonic	piperazine	0.5	0.3	0.25	n-hexane								IP	60	7	80	polyethersulfone					6	2000	20	1.034	https://doi.org/10.1016/j.jece.2024.112223
3-[n-tris(hydroxymethyl)methylamino] 2-hydroxypropanesulfonic	piperazine	0.6	0.3	0.25	n-hexane								IP	60	7	80	polyethersulfone					6	2000	20	1.13	https://doi.org/10.1016/j.jece.2024.112223
3-[n-tris(hydroxymethyl)methylamino] 2-hydroxypropanesulfonic	piperazine	0.7	0.3	0.25	n-hexane								IP	60	7	80	polyethersulfone					6	2000	20	1.1	https://doi.org/10.1016/j.jece.2024.112223
polyethyleneimine		0.5		0.2	n-hexane				grignard reagent	0.26			IP	300	5	60	polysulfone	308	3.6	70	-1	6	2000	5	3.4	https://doi.org/10.1016/j.memsci.2024.122483
dopamine		0.3		0.2	n-hexane						Polyvinylamine	0.1	IP	60	5	85	polyethersulfone		2.5	50	-2.5		2000	20	30	https://doi.org/10.1016/j.jwpe.2024.106759
dopamine		0.3		0.2	n-hexane						Polyethylenimine(70000)	0.1	IP	60	5	85	polyethersulfone		3.4	42	-2.5		2000	20	11.7	https://doi.org/10.1016/j.jwpe.2024.106759
4′-aminobenzo-15-crown-5-ether	piperazine	0.5	1	0.1	n-hexane								IP	30	2	60	polysulfone	278	3.1	48	-39.87	11	2000	1	20	https://doi.org/10.1016/j.memsci.2024.123372
piperazine		0.2		0.02	n-hexane	0.14							IP	30	2	60	polysulfone	295	4.62	55	7.98	5	2000	20	85.33	https://doi.org/10.1016/j.memsci.2025.124048
piperazine		0.2		0.1	n-hexane		sodium phosphate	3					IP	10	1	40	polysulfone					7.5	7791.6	28.42	15.84	https://doi.org/10.1021/acsaenm.4c00741
1,4-butanediamine	piperazine	0.1	0.2	0.1	n-hexane		sodium phosphate	3					IP	10	1	40	polysulfone					7.5	7791.6	28.42	21.58	https://doi.org/10.1021/acsaenm.4c00741
1,4-butanediamine	piperazine	0.3	0.2	0.1	n-hexane		sodium phosphate	3					IP	10	1	40	polysulfone					7.5	7791.6	28.42	31.66	https://doi.org/10.1021/acsaenm.4c00741
1,4-butanediamine	piperazine	0.5	0.2	0.1	n-hexane		sodium phosphate	3					IP	10	1	40	polysulfone					7.5	7791.6	28.42	29.78	https://doi.org/10.1021/acsaenm.4c00741
polyethyleneimine		0.5		0.3	n-hexane						QTHEED	0.5	IP	60	10	50	polysulfone	786	6.3		33.25	4	2000	1	29.75	https://doi.org/10.1016/j.seppur.2024.130276
hydroxypropyltrimethyl ammonium chloride chitosan	piperazine	0.1	1	0.1	hexane								IP	30	2	60	polysulfone			38	-12.9	6	2000	1	11.15	https://doi.org/10.1016/j.apsusc.2023.156434
hydroxypropyltrimethyl ammonium chloride chitosan	piperazine	0.3	1	0.1	hexane								IP	30	2	60	polysulfone	290	3.51	36.3	-9.6	6	2000	1	13.9	https://doi.org/10.1016/j.apsusc.2023.156434
hydroxypropyltrimethyl ammonium chloride chitosan	piperazine	0.5	1	0.1	hexane								IP	30	2	60	polysulfone			35.6	-9.6	6	2000	1	7.97	https://doi.org/10.1016/j.apsusc.2023.156434
hydroxypropyltrimethyl ammonium chloride chitosan	piperazine	0.7	1	0.1	hexane								IP	30	2	60	polysulfone			36.5	-11.4	6	2000	1	6.6	https://doi.org/10.1016/j.apsusc.2023.156434
